# Supplementary material for: Genipin-Crosslinked Gelatin/Chitosan-Based Functional Films Incorporated with Rosemary Essential Oil and Quercetin
Source: Materials (Basel). 2022 May 25;15(11):3769. doi: 10.3390/ma15113769 (PMC9181465; doi:10.3390/ma15113769)
Supplement: Supplementary file 1 [file materials-15-03769-s001.zip]

Archive with 1 entries (1 files):
- materials-1716021-supplementary.pdf
